# Supplementary material for: Rediscovery of Mazus lanceifolius reveals a new genus and a new species in Mazaceae
Source: PhytoKeys. 2021 Jan 6;171:1–24. doi: 10.3897/phytokeys.171.61926 (PMC7806577; doi:10.3897/phytokeys.171.61926)
Supplement: XML Treatment for Puchiumazus [file phytokeys.171.61926-treatment1.xml]

<!DOCTYPE tp:taxon-treatment
  PUBLIC "-//TaxonX//DTD Taxonomic Treatment Publishing DTD v0 20100105//EN" "tax-treatment-NSO.dtd">
<tp:taxon-treatment xmlns:tp="http://www.plazi.org/taxpub"><tp:treatment-meta><kwd-group><label>Taxon classification</label><kwd><named-content xmlns:xlink="http://www.w3.org/1999/xlink" content-type="kingdom">Plantae</named-content></kwd><kwd><named-content xmlns:xlink="http://www.w3.org/1999/xlink" content-type="order">Lamiales</named-content></kwd><kwd><named-content xmlns:xlink="http://www.w3.org/1999/xlink" content-type="family">Mazaceae</named-content></kwd></kwd-group><mixed-citation publication-type="journal"><person-group><name><surname>Xiang</surname><given-names>Chun-Lei</given-names></name><name><surname>Pan</surname><given-names>Hong-Li</given-names></name><name><surname>Min</surname><given-names>Dao-Zhang</given-names></name><name><surname>Zhang</surname><given-names>Dai-Gui</given-names></name><name><surname>Zhao</surname><given-names>Fei</given-names></name><name><surname>Liu</surname><given-names>Bing</given-names></name><name><surname>Li</surname><given-names>Bo</given-names></name></person-group><article-title>Rediscovery of <italic><tp:taxon-name><tp:taxon-name-part taxon-name-part-type="genus" reg="Mazus">Mazus</tp:taxon-name-part> <tp:taxon-name-part taxon-name-part-type="species" reg="lanceifolius">lanceifolius</tp:taxon-name-part></tp:taxon-name></italic> reveals a new genus and a new species in <tp:taxon-name><tp:taxon-name-part taxon-name-part-type="family">Mazaceae</tp:taxon-name-part></tp:taxon-name></article-title><source>PhytoKeys</source><day>06</day><month>1</month><year>2021</year><volume>171</volume><fpage>1</fpage><lpage>24</lpage><pub-id pub-id-type="doi">10.3897/phytokeys.171.61926</pub-id></mixed-citation></tp:treatment-meta><tp:nomenclature><tp:taxon-name><object-id xmlns:xlink="http://www.w3.org/1999/xlink" content-type="arpha" xlink:type="simple">DCD544F7-882B-5134-A45E-67C4A97C8B3D</object-id>
              <tp:taxon-name-part taxon-name-part-type="genus" reg="Puchiumazus">Puchiumazus</tp:taxon-name-part>
              <object-id xmlns:xlink="http://www.w3.org/1999/xlink" content-type="ipni" xlink:type="simple">urn:lsid:ipni.org:names:77213610-1</object-id>
            </tp:taxon-name><tp:taxon-authority>Bo Li, D.G. Zhang &amp; C.L. Xiang</tp:taxon-authority><tp:taxon-status xmlns:xlink="http://www.w3.org/1999/xlink" xlink:type="simple">gen. nov.</tp:taxon-status><xref ref-type="fig" rid="F1">Fig. 1</xref></tp:nomenclature><tp:treatment-sec sec-type="material" id="SECID0ESQAG"><title>Type.</title><p><italic><tp:taxon-name><tp:taxon-name-part taxon-name-part-type="genus" reg="Puchiumazus">Puchiumazus</tp:taxon-name-part> <tp:taxon-name-part taxon-name-part-type="species" reg="lanceifolius">lanceifolius</tp:taxon-name-part></tp:taxon-name></italic> (Hemsl.) Bo Li, D.G. Zhang &amp; C.L. Xiang ≡ <italic><tp:taxon-name><tp:taxon-name-part taxon-name-part-type="genus" reg="Mazus">Mazus</tp:taxon-name-part> <tp:taxon-name-part taxon-name-part-type="species" reg="lanceifolius">lanceifolius</tp:taxon-name-part></tp:taxon-name></italic> Hemsl., in: <italic>J. Linn. Soc.</italic>, <italic>Bot.</italic> 26 (174): 181. 1890.</p></tp:treatment-sec><tp:treatment-sec sec-type="diagnosis" id="SECID0ESRAG"><title>Diagnosis.</title><p>The new genus is characterized by having quadrangular to somewhat ribbed stems and opposite, narrowly lanceolate leaves (Figs <xref ref-type="fig" rid="F1">1</xref>, <xref ref-type="fig" rid="F5">5A1–A3</xref>). <italic><tp:taxon-name><tp:taxon-name-part taxon-name-part-type="genus" reg="Puchiumazus">Puchiumazus</tp:taxon-name-part></tp:taxon-name></italic> is sister to a clade composed of <italic><tp:taxon-name><tp:taxon-name-part taxon-name-part-type="genus" reg="Dodartia">Dodartia</tp:taxon-name-part></tp:taxon-name></italic>, <italic><tp:taxon-name><tp:taxon-name-part taxon-name-part-type="genus" reg="Lancea">Lancea</tp:taxon-name-part></tp:taxon-name></italic> and <italic><tp:taxon-name><tp:taxon-name-part taxon-name-part-type="genus" reg="Mazus">Mazus</tp:taxon-name-part></tp:taxon-name></italic>. Morphologically, it is most similar to <italic><tp:taxon-name><tp:taxon-name-part taxon-name-part-type="genus" reg="Mazus">Mazus</tp:taxon-name-part></tp:taxon-name></italic>, but it differs in having quadrangular stems, lanceolate leaves (vs. terete stems and usually obovate-oblong leaves).</p></tp:treatment-sec><tp:treatment-sec sec-type="description" id="SECID0EDTAG"><title>Description.</title><p>Perennial herbs. Rhizomes fleshy, white, horizontal. Root thin, fibrous. Stems erect, unbranched, glabrous, up to 30 cm tall, old stems quadrangular, glabrous, young stems inconspicuously quadrangular to obtusely ribbed, minutely puberulent. Leaves opposite, petiole inconspicuous to nearly absent; leaf blade narrowly lanceolate, 5.5–8.5 × 0.8–1.1 cm, submembranaceous to papery, adaxially green, pubescent, abaxially pale green, (sub)glabrous, base cuneate, margin basally entire and apically sparsely serrate, apex acute to long acuminate; lateral veins 3–5 pairs, abaxially raised and adaxially slightly depressed. Racemes terminal, 3–6 cm, flowers remarkably sparse, less than 6; pedicels 4–7 mm, sparsely puberulent; bracts tiny, narrowly lanceolate to linear. Calyx funnelform, 4–6 mm, sparsely pubescent outside, subglabrous inside, 5-lobed; lobes narrowly triangular to lanceolate, as long as tube in length, midrib conspicuous, apex acute. Corolla creamy yellow, 1.8–2.2 cm long, densely puberulent outside; tube straight, cylindric, long exserted from calyx, gradually dilated; limb 2-lipped, reddish in throat, posterior lip bilobed, lobes orbicular, anterior lip trilobed, lobes subequal, rounded. Stamens 4, didynamous, inserted on corolla tube, included, anterior pair longer; anthers bithecal, locules divergent, apically connivent; filaments filiform, glabrous. Styles included, glabrous, persistent; stigma 2-lamellate. Capsule ovoid, ca. 2 × 3 mm, glabrous.</p></tp:treatment-sec><tp:treatment-sec sec-type="etymology" id="SECID0EITAG"><title>Etymology.</title><p>The generic name is derived from “<italic>Puchiu</italic>” (in honor of Prof. Pu Chiu Tsoong (1906–1981), who was a prominent Chinese taxonomist specializing in the taxonomy of <tp:taxon-name><tp:taxon-name-part taxon-name-part-type="family">Scrophulariaceae</tp:taxon-name-part></tp:taxon-name> in the traditional sense) and “<italic>mazus</italic>”, indicating that the new genus was separated from <italic><tp:taxon-name><tp:taxon-name-part taxon-name-part-type="genus" reg="Mazus">Mazus</tp:taxon-name-part></tp:taxon-name></italic> and is morphologically similar to it.</p></tp:treatment-sec><tp:treatment-sec sec-type="Common name" id="SECID0E5TAG"><title>Common name</title><p><bold>(assigned here).</bold> Bu Qiu Cao Shu (补求草属; Chinese name).</p></tp:treatment-sec><tp:treatment-sec sec-type="distribution" id="SECID0EGUAG"><title>Distribution.</title><p>According to our data, this genus is endemic to Central China. It is known only from Hubei (Jianshi), Sichuan (Dayi and Dujiangyan) and Chongqing (Wushan) and can be found under evergreen broad-leaf forest at elevations of 600–1250 m.</p></tp:treatment-sec><tp:treatment-sec><!--Section generated to contain objects referenced in tp:taxon-treatment.--><fig id="F1" position="float" orientation="portrait"><object-id xmlns:xlink="http://www.w3.org/1999/xlink" content-type="doi" xlink:type="simple">10.3897/phytokeys.171.61926.figure1</object-id><object-id xmlns:xlink="http://www.w3.org/1999/xlink" content-type="arpha" xlink:type="simple">EEE52ACB-CA3C-5AFC-93E9-DD0A9ECCBE37</object-id><label>Figure 1.</label><caption><p><italic><tp:taxon-name><tp:taxon-name-part taxon-name-part-type="genus" reg="Puchiumazus">Puchiumazus</tp:taxon-name-part> <tp:taxon-name-part taxon-name-part-type="species" reg="lanceifolius">lanceifolius</tp:taxon-name-part></tp:taxon-name></italic> (≡ <italic><tp:taxon-name><tp:taxon-name-part taxon-name-part-type="genus" reg="Mazus">Mazus</tp:taxon-name-part> <tp:taxon-name-part taxon-name-part-type="species" reg="lanceifolius">lanceifolius</tp:taxon-name-part></tp:taxon-name></italic>) <bold>A</bold> lectotype deposited at K (<italic>A. Henry 5837</italic>, barcode K001079356) <bold>B</bold> habit <bold>C</bold> stem, showing the obtuse ribs <bold>D</bold> leaves <bold>E</bold> inflorescence <bold>F</bold> flower in lateral review <bold>G</bold> young fruits. Scale bars: 5 cm (<bold>B</bold>); 0.5 cm (<bold>C, F, G</bold>); 2 cm (<bold>D</bold>); 1 cm (<bold>E</bold>).</p></caption><graphic xmlns:xlink="http://www.w3.org/1999/xlink" xlink:href="phytokeys-171-001-g001.jpg" position="float" orientation="portrait" xlink:type="simple" id="oo_494557.jpg"><uri content-type="original_file" xlink:type="simple">https://binary.pensoft.net/fig/494557</uri></graphic></fig><fig id="F5" position="float" orientation="portrait"><object-id xmlns:xlink="http://www.w3.org/1999/xlink" content-type="doi" xlink:type="simple">10.3897/phytokeys.171.61926.figure5</object-id><object-id xmlns:xlink="http://www.w3.org/1999/xlink" content-type="arpha" xlink:type="simple">D632F224-25FB-5FCD-88CF-CF6ACEF3BC72</object-id><label>Figure 5.</label><caption><p>Morphological comparisons of the four genera of <tp:taxon-name><tp:taxon-name-part taxon-name-part-type="family">Mazaceae</tp:taxon-name-part></tp:taxon-name><bold>A</bold><italic><tp:taxon-name><tp:taxon-name-part taxon-name-part-type="genus" reg="Puchiumazus">Puchiumazus</tp:taxon-name-part> <tp:taxon-name-part taxon-name-part-type="species" reg="lanceifolius">lanceifolius</tp:taxon-name-part></tp:taxon-name></italic><bold>B</bold><italic><tp:taxon-name><tp:taxon-name-part taxon-name-part-type="genus" reg="Dodartia">Dodartia</tp:taxon-name-part> <tp:taxon-name-part taxon-name-part-type="species" reg="orientalis">orientalis</tp:taxon-name-part></tp:taxon-name></italic><bold>C</bold><italic><tp:taxon-name><tp:taxon-name-part taxon-name-part-type="genus" reg="Lancea">Lancea</tp:taxon-name-part> <tp:taxon-name-part taxon-name-part-type="species" reg="tibetica">tibetica</tp:taxon-name-part></tp:taxon-name></italic><bold>D</bold><italic><tp:taxon-name><tp:taxon-name-part taxon-name-part-type="genus" reg="Mazus">Mazus</tp:taxon-name-part> <tp:taxon-name-part taxon-name-part-type="species" reg="stachydifolius">stachydifolius</tp:taxon-name-part></tp:taxon-name></italic><bold>A1, B1, C1, D1</bold> habits <bold>A2, B2, C2, D2</bold> flowers <bold>A3, B3, C3, D3</bold> fruits.</p></caption><graphic xmlns:xlink="http://www.w3.org/1999/xlink" xlink:href="phytokeys-171-001-g005.jpg" position="float" orientation="portrait" xlink:type="simple" id="oo_494561.jpg"><uri content-type="original_file" xlink:type="simple">https://binary.pensoft.net/fig/494561</uri></graphic></fig></tp:treatment-sec></tp:taxon-treatment>
