# Supplementary material for: Rediscovery of Mazus lanceifolius reveals a new genus and a new species in Mazaceae
Source: PhytoKeys. 2021 Jan 6;171:1–24. doi: 10.3897/phytokeys.171.61926 (PMC7806577; doi:10.3897/phytokeys.171.61926)
Supplement: XML Treatment for Puchiumazus lanceifolius [file phytokeys.171.61926-treatment2.xml]

<!DOCTYPE tp:taxon-treatment
  PUBLIC "-//TaxonX//DTD Taxonomic Treatment Publishing DTD v0 20100105//EN" "tax-treatment-NSO.dtd">
<tp:taxon-treatment xmlns:tp="http://www.plazi.org/taxpub"><tp:treatment-meta><kwd-group><label>Taxon classification</label><kwd><named-content xmlns:xlink="http://www.w3.org/1999/xlink" content-type="kingdom">Plantae</named-content></kwd><kwd><named-content xmlns:xlink="http://www.w3.org/1999/xlink" content-type="order">Lamiales</named-content></kwd><kwd><named-content xmlns:xlink="http://www.w3.org/1999/xlink" content-type="family">Mazaceae</named-content></kwd></kwd-group><mixed-citation publication-type="journal"><person-group><name><surname>Xiang</surname><given-names>Chun-Lei</given-names></name><name><surname>Pan</surname><given-names>Hong-Li</given-names></name><name><surname>Min</surname><given-names>Dao-Zhang</given-names></name><name><surname>Zhang</surname><given-names>Dai-Gui</given-names></name><name><surname>Zhao</surname><given-names>Fei</given-names></name><name><surname>Liu</surname><given-names>Bing</given-names></name><name><surname>Li</surname><given-names>Bo</given-names></name></person-group><article-title>Rediscovery of <italic><tp:taxon-name><tp:taxon-name-part taxon-name-part-type="genus" reg="Mazus">Mazus</tp:taxon-name-part> <tp:taxon-name-part taxon-name-part-type="species" reg="lanceifolius">lanceifolius</tp:taxon-name-part></tp:taxon-name></italic> reveals a new genus and a new species in <tp:taxon-name><tp:taxon-name-part taxon-name-part-type="family">Mazaceae</tp:taxon-name-part></tp:taxon-name></article-title><source>PhytoKeys</source><day>06</day><month>1</month><year>2021</year><volume>171</volume><fpage>1</fpage><lpage>24</lpage><pub-id pub-id-type="doi">10.3897/phytokeys.171.61926</pub-id></mixed-citation></tp:treatment-meta><tp:nomenclature><tp:taxon-name><object-id xmlns:xlink="http://www.w3.org/1999/xlink" content-type="arpha" xlink:type="simple">AC9D277B-FE44-51A8-978A-6BE20EFE0D72</object-id>
              <tp:taxon-name-part taxon-name-part-type="genus" reg="Puchiumazus">Puchiumazus</tp:taxon-name-part>
              <tp:taxon-name-part taxon-name-part-type="species" reg="lanceifolius">lanceifolius</tp:taxon-name-part>
              <object-id xmlns:xlink="http://www.w3.org/1999/xlink" content-type="ipni" xlink:type="simple">urn:lsid:ipni.org:names:77213611-1</object-id>
            </tp:taxon-name><tp:taxon-authority>(Hemsl.) Bo Li, D.G. Zhang &amp; C.L. Xiang</tp:taxon-authority><tp:taxon-status xmlns:xlink="http://www.w3.org/1999/xlink" xlink:type="simple">comb. nov.</tp:taxon-status><xref ref-type="fig" rid="F1">Fig. 1</xref><tp:nomenclature-citation-list><tp:nomenclature-citation><tp:taxon-name>
                  <tp:taxon-name-part taxon-name-part-type="genus" reg="Mazus">Mazus</tp:taxon-name-part> <tp:taxon-name-part taxon-name-part-type="species" reg="lanceifolius">lanceifolius</tp:taxon-name-part></tp:taxon-name><comment>Hemsl., in: <italic>J. Linn. Soc.</italic>, Bot. 26(174): 181. 1890. Lectotype (<bold>designated here</bold>): China. Hubei province (Hupeh): Jianshi (Chienchih), March 1889, <italic>A. Henry 5837</italic> (K barcode K001079356 [photo!]). Basionym.</comment></tp:nomenclature-citation></tp:nomenclature-citation-list></tp:nomenclature><tp:treatment-sec sec-type="phenology" id="SECID0EMWAG"><title>Phenology.</title><p>Flowering and fruiting from March to July.</p></tp:treatment-sec><tp:treatment-sec sec-type="Common name" id="SECID0ERWAG"><title>Common name</title><p><bold>(assigned here).</bold> Bu Qiu Cao (补求草; Chinese name).</p></tp:treatment-sec><tp:treatment-sec sec-type="material" id="SECID0EZWAG"><title>Additional specimens examined.</title><p>China. Sichuan Province (Szechuen): South Wushan, March 1889, <italic>A. Henry 7250</italic> (K barcode K001079357 [photo!]); Duajiangyan City, Qingchengshan Mountain, under evergreen broad-leaf forest, 1200 m elev., 3 June 2020, <italic>X.X. Zhou et al. LB1067</italic>; Mianyang City, Dayi County, Qianfoshan Mountain, 850 m elev., 8 June 2020, <italic>X.X. Zhou et al. LB1067-2</italic>.</p></tp:treatment-sec><tp:treatment-sec sec-type="notes" id="SECID0EFXAG"><title>Note.</title><p>In the protologue of <italic><tp:taxon-name><tp:taxon-name-part taxon-name-part-type="genus" reg="Mazus">Mazus</tp:taxon-name-part> <tp:taxon-name-part taxon-name-part-type="species" reg="lanceifolius">lanceifolius</tp:taxon-name-part></tp:taxon-name></italic>, two collections from Sichuan (<italic>A. Henry 7250</italic>) and Hubei (<italic>A. Henry 5837</italic>), China, respectively, were simultaneously listed without exact type designation because that was not the practice in the 19<sup>th</sup> century. After checking all floras and literature dealing with <italic><tp:taxon-name><tp:taxon-name-part taxon-name-part-type="genus" reg="Mazus">Mazus</tp:taxon-name-part></tp:taxon-name></italic> in China, we are certain that <italic><tp:taxon-name><tp:taxon-name-part taxon-name-part-type="genus" reg="Mazus">M.</tp:taxon-name-part> <tp:taxon-name-part taxon-name-part-type="species" reg="lanceifolius">lanceifolius</tp:taxon-name-part></tp:taxon-name></italic> has not been lectotypified before. Thus, we here propose the specimen <italic>A. Henry 5837</italic> (Kew barcode: K001079356) as lectotype of <italic><tp:taxon-name><tp:taxon-name-part taxon-name-part-type="genus" reg="Mazus">M.</tp:taxon-name-part> <tp:taxon-name-part taxon-name-part-type="species" reg="lanceifolius">lanceifolius</tp:taxon-name-part></tp:taxon-name></italic> (Fig. <xref ref-type="fig" rid="F1">1A</xref>) in accordance with article 9.3 of the <italic>International Code of Nomenclature for Algae, Fungi, and Plants</italic> (<italic>Shenzhen Code</italic>) (<xref ref-type="bibr" rid="B51">Turland et al. 2018</xref>).</p></tp:treatment-sec><tp:treatment-sec><!--Section generated to contain objects referenced in tp:taxon-treatment.--><fig id="F1" position="float" orientation="portrait"><object-id xmlns:xlink="http://www.w3.org/1999/xlink" content-type="doi" xlink:type="simple">10.3897/phytokeys.171.61926.figure1</object-id><object-id xmlns:xlink="http://www.w3.org/1999/xlink" content-type="arpha" xlink:type="simple">EEE52ACB-CA3C-5AFC-93E9-DD0A9ECCBE37</object-id><label>Figure 1.</label><caption><p><italic><tp:taxon-name><tp:taxon-name-part taxon-name-part-type="genus" reg="Puchiumazus">Puchiumazus</tp:taxon-name-part> <tp:taxon-name-part taxon-name-part-type="species" reg="lanceifolius">lanceifolius</tp:taxon-name-part></tp:taxon-name></italic> (≡ <italic><tp:taxon-name><tp:taxon-name-part taxon-name-part-type="genus" reg="Mazus">Mazus</tp:taxon-name-part> <tp:taxon-name-part taxon-name-part-type="species" reg="lanceifolius">lanceifolius</tp:taxon-name-part></tp:taxon-name></italic>) <bold>A</bold> lectotype deposited at K (<italic>A. Henry 5837</italic>, barcode K001079356) <bold>B</bold> habit <bold>C</bold> stem, showing the obtuse ribs <bold>D</bold> leaves <bold>E</bold> inflorescence <bold>F</bold> flower in lateral review <bold>G</bold> young fruits. Scale bars: 5 cm (<bold>B</bold>); 0.5 cm (<bold>C, F, G</bold>); 2 cm (<bold>D</bold>); 1 cm (<bold>E</bold>).</p></caption><graphic xmlns:xlink="http://www.w3.org/1999/xlink" xlink:href="phytokeys-171-001-g001.jpg" position="float" orientation="portrait" xlink:type="simple" id="oo_494557.jpg"><uri content-type="original_file" xlink:type="simple">https://binary.pensoft.net/fig/494557</uri></graphic></fig></tp:treatment-sec><ref-list><ref id="B51"><mixed-citation xmlns:xlink="http://www.w3.org/1999/xlink" xlink:type="simple"><person-group><name name-style="western"><surname>Turland</surname><given-names>NJ</given-names></name><name name-style="western"><surname>Wiersema</surname><given-names>JH</given-names></name><name name-style="western"><surname>Barrie</surname><given-names>FR</given-names></name><name name-style="western"><surname>Greuter</surname><given-names>W</given-names></name><name name-style="western"><surname>Hawksworth</surname><given-names>DL</given-names></name><name name-style="western"><surname>Herendeen</surname><given-names>PS</given-names></name><name name-style="western"><surname>Knapp</surname><given-names>S</given-names></name><name name-style="western"><surname>Kusber</surname><given-names>WH</given-names></name><name name-style="western"><surname>Li</surname><given-names>DZ</given-names></name><name name-style="western"><surname>Marhold</surname><given-names>K</given-names></name><name name-style="western"><surname>May</surname><given-names>TW</given-names></name><name name-style="western"><surname>McNeill</surname><given-names>J</given-names></name><name name-style="western"><surname>Monro</surname><given-names>AM</given-names></name><name name-style="western"><surname>Prado</surname><given-names>J</given-names></name><name name-style="western"><surname>Price</surname><given-names>MJ</given-names></name><name name-style="western"><surname>Smith</surname><given-names>GF</given-names></name></person-group> (<year>2018</year>) International Code of Nomenclature for algae, fungi, and plants (Shenzhen Code) adopted by the Nineteenth International Botanical Congress Shenzhen, China, July 2017. Regnum Vegetabile 159. Koeltz Botanical Books, Glashütten. <ext-link xlink:type="simple" ext-link-type="doi" xlink:href="10.12705/Code.2018">https://doi.org/10.12705/Code.2018</ext-link></mixed-citation></ref></ref-list></tp:taxon-treatment>
